# Supplementary material for: Exploiting Viscoelastic Experimental Observations and Numerical Simulations to Infer Biomimetic Artificial Tendon Fiber Designs
Source: Front Bioeng Biotechnol. 2019 May 7;7:85. doi: 10.3389/fbioe.2019.00085 (PMC6513967; doi:10.3389/fbioe.2019.00085)
Supplement: Data Sheet 1 — Summary of the MAP values for the datasets D1–D5 of Table 1. [file Data_Sheet_1.zip]

Archive with 1 entries (1 files):
- Summary_MAP.mat
